# Supplementary material for: Realizing Scalable Nano-SiO2-Aerogel-Reinforced Composite Polymer Electrolytes with High Ionic Conductivity via Rheology-Tuning UV Polymerization
Source: Molecules. 2023 Jan 12;28(2):756. doi: 10.3390/molecules28020756 (PMC9861509; doi:10.3390/molecules28020756)
Supplement: Supplementary file 1 [file molecules-28-00756-s001.zip]

Archive with 1 entries (1 files):
- molecules-2092199-supplementary.pdf
